# Supplementary material for: Uncovering the first complete plastome genomics, comparative analyses, and phylogenetic dispositions of endemic medicinal plant Ziziphus hajarensis (Rhamnaceae)
Source: BMC Genomics. 2022 Jan 27;23:83. doi: 10.1186/s12864-022-08320-2 (PMC8796432; doi:10.1186/s12864-022-08320-2)
Supplement: Supplementary file 2 — Additional file 2: Table S2. Codon Usage in Z. hajarensis chloroplast genome. [file 12864_2022_8320_MOESM2_ESM.xlsx]

## Sheet: Sheet1
Table S2. Codon Usage in Z. hajarensis chloroplast genome.
Codon	Amino acid	Frequency	Number	Codon	Amino acid	Frequency	Number
GCA	A	12.499	547	CCA	P	12.408	543
GCC	A	7.586	332	CCC	P	7.929	347
GCG	A	6.078	266	CCG	P	7.518	329
GCT	A	20.999	919	CCT	P	13.162	576
TGC	C	5.324	233	CAA	Q	25.478	1115
TGT	C	10.58	463	CAG	Q	8.615	377
GAC	D	8.592	376	AGA	R	18.235	798
GAT	D	31.236	1367	AGG	R	9.643	422
GAA	E	35.372	1548	CGA	R	13.802	604
GAG	E	14.373	629	CGC	R	4.753	208
TTC	F	22.279	975	CGG	R	6.809	298
TTT	F	38.229	1673	CGT	R	11.105	486
GGA	G	24.336	1065	AGC	S	6.467	283
GGC	G	8.546	374	AGT	S	14.167	620
GGG	G	12.225	535	TCA	S	15.721	688
GGT	G	19.011	832	TCC	S	12.499	547
CAC	H	6.535	286	TCG	S	8.706	381
CAT	H	17.938	785	TCT	S	20.954	917
ATA	I	26.415	1156	ACA	T	14.03	614
ATC	I	16.338	715	ACC	T	9.574	419
ATT	I	38.868	1701	ACG	T	6.01	263
AAA	K	37.589	1645	ACT	T	17.846	781
AAG	K	17.275	756	GTA	V	17.96	786
CTA	L	13.413	587	GTC	V	7.358	322
CTC	L	8.934	391	GTG	V	8.066	353
CTG	L	8.295	363	GTT	V	18.212	797
CTT	L	23.216	1016	TGG	W	19.971	874
TTA	L	29.134	1275	TAC	Y	9.666	423
TTG	L	23.65	1035	TAT	Y	28.997	1269
ATG	M	23.125	1012	TAA	*	3.656	160
AAC	N	12.293	538	TAG	*	2.605	114
AAT	N	35.235	1542	TGA	*	2.559	112
