# Supplementary material for: Uncovering the first complete plastome genomics, comparative analyses, and phylogenetic dispositions of endemic medicinal plant Ziziphus hajarensis (Rhamnaceae)
Source: BMC Genomics. 2022 Jan 27;23:83. doi: 10.1186/s12864-022-08320-2 (PMC8796432; doi:10.1186/s12864-022-08320-2)
Supplement: Supplementary file 3 — Additional file 3: Table S3. Average pairwise distance of complete chloroplast sequence from Z. hajarensis with related species. [file 12864_2022_8320_MOESM3_ESM.xls]

## Sheet: Table S2
Table S3. Average pairwise distance of complete chloroplast sequence from Z. hajarensis with related species.
	Z. hajarensis	Z. incurva	Z. spina-christi	Z. jujuba	Z. mauritiana	B. lineata	B. wilsonii	B. berchemiifolia	R. taquetii	H. dulcis
Z. hajarensis
Z. incurva	0.0104855
Z. spina-christi	0.0112026	0.00654176
Z. jujuba	0.00408497	0.00854803	0.00920359
Z. mauritiana	0.0110801	0.00641522	0.000278708	0.00908192
B. lineata	0.134409	0.13141	0.13237	0.132121	0.132367
B. wilsonii	0.0597565	0.0568012	0.0570379	0.0576704	0.0569254	0.135153
B. berchemiifolia	0.0600208	0.0571329	0.0573527	0.0580194	0.0572333	0.135795	0.00129005
R. taquetii	0.0594825	0.0567703	0.0571046	0.0575588	0.057007	0.135707	0.0201387	0.0202196
H. dulcis	0.0224078	0.0194173	0.0202184	0.0202828	0.0200354	0.131854	0.0580991	0.0584842	0.0582201
	0.0414367

## Sheet: Caption
Table. Estimates of Evolutionary Divergence between Sequences
The number of base substitutions per site from between sequences are shown. Analyses were conducted using the Tamura 3-parameter model [1]. The rate variation among sites was modeled with a gamma distribution (shape parameter = 1). This analysis involved 10 nucleotide sequences. All ambiguous positions were removed for each sequence pair (pairwise deletion option). There were a total of 178587 po…
1. Tamura K. (1992). Estimation of the number of nucleotide substitutions when there are strong transition-transversion and G + C-content biases. Molecular Biology and Evolution 9:678-687.
2. Kumar S., Stecher G., Li M., Knyaz C., and Tamura K. (2018). MEGA X: Molecular Evolutionary Genetics Analysis across computing platforms. Molecular Biology and Evolution 35:1547-1549.
Disclaimer: Although utmost care has been taken to ensure the correctness of the caption, the caption text is provided "as is" without any warranty of any kind. Authors advise the user to carefully check the caption prior to its use for any purpose and report any errors or problems to the authors immediately (www.megasoftware.net). In no event shall the authors and their employers be liable for a…
