# Supplementary material for: Uncovering the first complete plastome genomics, comparative analyses, and phylogenetic dispositions of endemic medicinal plant Ziziphus hajarensis (Rhamnaceae)
Source: BMC Genomics. 2022 Jan 27;23:83. doi: 10.1186/s12864-022-08320-2 (PMC8796432; doi:10.1186/s12864-022-08320-2)
Supplement: Supplementary file 4 — Additional file 4: Table S4. Average pairwise distance of chloroplast shared genes from Z. hajarensis with related species. [file 12864_2022_8320_MOESM4_ESM.xlsx]

## Sheet: Sheet1
Table S4. Average pairwise distance of chloroplast shared genes from Z. hajarensis with related species.
	Z. incurva	Z. jujuba	Z. mauritiana	Z. spina-christi	B. berchemiifolia	B. lineata	B. wilsonii	H. dulcis	R. taquetii
accdaccdaccdaccdaccd	0.0076	0	0.0065	0.0065	0.0861	0.1804	0.0869	0.0197	0.0894
atpAatpAatpAatpAatpA	0.0033	0.0021	0.0054	0.0054	0.0256	0.0562	0.0261	0.0109	0.0238
atpBatpBatpBatpBatpB	0.0205	0.0157	0.0191	0.0191	0.0599	0.1045	0.0591	0.0275	0.0599
atpEatpEatpEatpEatpE	0.0075	0.0025	0.005	0.005	0.0437	0.0826	0.0437	0.0177	0.0412
atpFatpFatpFatpFatpF	0.0118	0.0055	0.0078	0.0094	0.0722	0.1018	0.073	0.0207	0.0667
atpHatpHatpHatpHatpH	0	0	0	0	0.0466	0.1099	0.0466	0.0123	0.0421
atpIatpIatpIatpIatpI	0.0081	0.0013	0.0081	0.0081	0.0374	0.1	0.0389	0.0122	0.036
ccsAccsAccsAccsAccsA	0.0073	0.0042	0.0115	0.0115	0.0804	0.1863	0.0804	0.0157	0.085
cemAcemAcemAcemAcemA	0.0042	0	0.0042	0.0042	0.0596	0.1171	0.0596	0.0106	0.0713
clpPclpPclpPclpPclpP	0.013	0.0079	0.0159	0.0159	0.081	0.1591	0.0822	0.0218	0.0888
matKmatKmatKmatKmatK	0.0216	0.0202	0.0209	0.0209	0.1048	0.2119	0.1056	0.0404	0.1035
ndhAndhAndhAndhAndhA	0.0167	0.0051	0.0149	0.0153	0.0923	0.1963	0.09	0.0352	0.088
ndhBndhBndhBndhBndhB	0.0005	0	0.0009	0.0009	0.0032	0.0212	0.0032	0.0009	0.0032
ndhCndhCndhCndhCndhC	0.0055	0.0028	0.0083	0.0083	0.0457	0.0909	0.0486	0.0083	0.0398
ndhD	0.0179	0.0148	0.0172	0.0172	0.0693	0.168	0.0735	0.0293	0.063
ndhFndhFndhFndhF	0.0125	0	0.0125	0.0125	0.0768	0.1791	0.0768	0.0304	0.0738
ndhGndhGndhGndhG	0.0038	0.0057	0.0057	0.0057	0.0349	0.1038	0.0349	0.0095	0.049
ndhHndhHndhHndhH	0.0068	0	0.006	0.0068	0.0384	0.0912	0.0393	0.0163	0.0383
ndhIndhIndhIndhI	0.008	0.002	0.006	0.006	0.0347	0.092	0.0347	0.012	0.0305
ndhJndhJndhJndhJ	0	0	0.0064	0.0064	0.0323	0.0851	0.0323	0.0127	0.0345
ndhKndhKndhKndhK	0.0089	0.0044	0.0148	0.0148	0.0535	0.1053	0.0529	0.0209	0.0536
petApetApetApetA	0.0077	0.0044	0.0055	0.0055	0.0487	0.1136	0.0475	0.0155	0.0533
petBpetBpetBpetB	0.0062	0.0035	0.0058	0.0062	0.0454	0.0961	0.0279	0.0208	0.0418
petGpetGpetGpetG	0	0	0	0	0.0014	0.0079	0.0014	0	0.0014
petLpetLpetLpetL	0	0	0	0	0.0213	0.0914	0.0213	0	0.0213
petNpetNpetNpetN	0	0	0	0	0.041	0.0554	3.6968	0.0135	0.041
psaApsaApsaApsaA	0.0085	0.0063	0.0126	0.0126	0.0337	0.0623	0.0342	0.0144	0.0333
psaBpsaBpsaBpsaB	0.0197	0.0178	0.0197	0.0197	0.0473	0.0838	0.0468	0.023	0.0438
psaCpsaCpsaCpsaC	0.0041	0.0041	0.0041	0.0082	0.0206	0.0691	0.0206	0.0082	0.0207
psaIpsaIpsaIpsaI	0.0088	0.0089	0.0088	0.0088	0.0472	0.1277	0.0472	0.0178	0.0364
psaJpsaJpsaJpsaJ	0.0305	0	0	0	0.0226	0.1032	0.0226	0.0227	0.0226
psbApsbApsbA	0.0028	0.0009	0.0038	0.0038	0.0352	0.0522	0.0342	0.0057	0.0271
psbB	0.002	0.0013	0.0046	0.0046	0.0413	0.0752	0.0413	0.0092	0.0357
psbCpsbCpsbC	0.0025	0	0.0025	0.0025	0.0186	0.0396	0.0181	0.0059	0.015
psbDpsbDpsbD	0.0057	0	0.0019	0.0019	0.0192	0.05	0.0192	0.0057	0.0231
psbEpsbEpsbE	0.0174	0.0086	0.0129	0.0129	0.0398	0.0538	0.0398	0.0173	0.0398
psbFpsbFpsbF	0	0.0084	0	0	0.0084	0.0529	0.0084	0.0084	0.0084
psbHpsbHpsbH	0	0	0	0	0.0619	0.1145	0.0619	0.0045	0.0567
psbIpsbIpsbI	0.0184	0	0.0184	0.0184	0.0574	0.1311	0.0574	0.0278	0.0574
psbJpsbJpsbJ	0	0	0	0	0.0164	0.0786	0.0164	0	0.0082
psbKpsbKpsbK	0.0054	0.0054	0.0109	0.0109	0.068	0.1654	0.068	0.0219	0.0685
psbMpsbMpsbM	0	0	0	0	0.0291	0.0856	0.0291	0.0196	0.0395
psbNpsbNpsbN	0.0076	0.0076	0	0	0.0311	0.0942	0.0311	0	0.0232
psbTpsbTpsbT	0.0286	0.0286	0.0286	0.0286	0.0514	0.0584	0.0514	0.0359	0.0438
psbZpsbZpsbZ	0	0	0	0	0.0095	0.0371	0.0095	0	0.0095
rbcLrbcLrbcL	1.0202	1.0145	1.0222	1.0222	1.0539	1.0891	4.3503	1.0481	1.0529
rpl2rpl2rpl2	0.0007	0	0.0007	0.0007	0.0095	0.0298	0.0095	0.004	0.01
rpl14rpl14	0	0	0	0	0.0392	0.1083	0.0392	0.0109	0.0335
rpl16rpl16	0.0195	0.0053	0.0219	0.0219	0.0841	0.1943	0.0583	0.0374	0.0814
rpl20rpl20	0.0085	0.0057	0.0085	0.0085	0.0408	0.1512	0.0408	0.023	0.05
rpl22rpl22	0.0048	0.0024	0.0072	0.0072	0.1572	0.3001	0.1606	0.0172	0.1642
rpl23rpl23	0	0	0	0	0.0107	0.0217	0.0107	0.0107	0.0107
rpl32rpl32	0.0063	0	0.0127	0.0127	0.0526	0.1459	0.0526	0.0128	0.0594
rpl33rpl33	0	0	0.005	0.005	0.0612	0.1519	0.0612	0.0315	0.0789
rpl36rpl36	0	0	0	0	0.0409	0.1378	3.6145	0	0.0518
rpoArpoA	0.005	0.003	0.0061	0.0061	0.0678	0.1218	0.0655	0.0225	0.0589
rpoBrpoB	0.0145	0.0101	0.0139	0.0142	0.0439	0.0939	0.0439	0.0216	0.0456
rpoC1rpoC1	0.0071	0.0025	0.0093	0.0093	0.0448	0.1165	0.0445	0.0152	0.0484
rpoC2rpoC2	0.0234	0.0194	0.0231	0.0231	0.0668	0.1433	0.0661	0.0335	0.0625
rps2rps2	0	0	0	0	0.0462	0.086	0.0462	0.0066	0.0462
rps4rps4	0	0	0	0	0.0064	0.0129	0.0064	0.0043	0.0108
rps7rps7	0	0	0	0	0.0064	0.0129	0.0064	0.0043	0.0108
rps8rps8	0.0074	0.0025	0.01	0.01	0.0573	0.1512	0.0573	0.015	0.0545
rps11	0.0072	0	0.0072	0.0072	0.0422	0.1338	0.0422	0.0194	0.0396
rps14	0.01	0	0.0066	0.0066	0.0339	0.0779	0.0339	0.0168	0.0373
rps15	0.0149	0	0.0148	0.0148	0.0512	0.1611	0.0512	0.0111	0.0764
rps18	0	0	0.0019	0.0019	0.0282	0.0754	0.0261	0.0038	0.0261
ycf2	0.0004	0	0.0007	0.0009	0.0089	0.0344	0.0089	0.0023	0.0084
ycf3	0.0205	0.0027	0.0218	0.0218	0.0601	0.1234	0.0606	0.0375	0.0565
ycf4	0.0225	0.0168	0.0225	0.0225	0.0658	0.1261	0.0658	0.0283	0.0737
